# Supplementary material for: RUNX1 facilitates heart failure progression through regulating TGF-β-induced cardiac remodeling
Source: PeerJ. 2023 Oct 31;11:e16202. doi: 10.7717/peerj.16202 (PMC10624168; doi:10.7717/peerj.16202)
Supplement: Supplemental Information 3 [file peerj-11-16202-s003.csv]

Group		LVIDd£¨cm£©	LVIDs£¨cm£©	EF£¨%£©	FS£¨%£©	HR	P value	P value	P value	P value
A:TAC+lenti-NC	1	0.42	0.32	56.2	24.1	289
	2	0.59	0.46	52	21.7	357
	3	0.45	0.32	63.4	28.4	277
	4	0.45	0.3	70	33.1	444
	5	0.47	0.36	56.8	24.4	384
B:TAC+lenti-shRUNX1	1	0.4	0.27	68.6	32	425
	2	0.4	0.25	76	37.9	434
	3	0.4	0.26	74	36.2	408
	4	0.39	0.25	74.6	36.6	370
	5	0.38	0.26	69.9	33	363	0.049618201	0.029971706	0.011137007	0.007899184	0.197045451
C:Control	1	0.4	0.23	79.8	41.3	425
	2	0.36	0.2	82.5	44.1	333
	3	0.38	0.23	78.2	39.8	416
	4	0.42	0.24	82.1	43.6	363
	5	0.33	0.2	78.4	40	425
